# Supplementary material for: Creative Processes in the Shaping of a Musical Interpretation: A Study of Nine Professional Musicians
Source: Front Psychol. 2018 May 8;9:665. doi: 10.3389/fpsyg.2018.00665 (PMC5952184; doi:10.3389/fpsyg.2018.00665)
Supplement: Supplementary file 1 [file Data_Sheet_1.XLSX]

## Sheet: Feuil1
Rehearsal blocks	S01		S02		S03		S04		S05		S06		S07		S08		S09
	Length of the excerpts practiced	Type of action	Length of the excerpts practiced	Type of action	Length of the excerpts practiced	Type of action	Length of the excerpts practiced	Type of action	Length of the excerpts practiced	Type of action	Length of the excerpts practiced	Type of action	Length of the excerpts practiced	Type of action	Length of the excerpts practiced	Type of action	Length of the excerpts practiced	Type of action
RB1	1 bar or less: 40% 2 to 4 bars: 26,67% 5 to 14 bars: 26,67% 15 to 34 bars: 6,67%	Structure analysis (5) Sight reading (2) Piece overview without instrument (1) Fingering choices (7) Exact score reproduction (2) Technical work (1)	1 bar or less: 91,07% 2 to 4 bars: 8,93%	Structure analysis (1) Expression analysis (1) Sight reading (3) Fingering choices (7) Musical choices (4) Technical choices (1) Exact score reproduction (1) Technical work (4) Extra-musical support (1)	1 bar or less: 25% 2 to 4 bars: 75%	Structure analysis (5) Sight reading (3) Fingering choices (1) Musical choices (1) Exact score reproduction (2)	1 bar or less: 82,76% 2 to 4 bars: 13,79% 5 to 14 bars: 3,45%	Structure analysis (1) Sight reading (2) Piece overview without instrument (1) Fingering choices (5) Exact score reproduction (4) Technical work (1) Performance stabilization (1)	1 bar or less: 62,75% 2 to 4 bars: 30,39% 5 to 14 bars: 6,86%	Structure analysis (4) Sight reading (1) Fingering choices (2) Musical choices (1) Technical work (1) Performance stabilization (6)	1 bar or less: 76,47% 2 to 4 bars: 13,24% 5 to 14 bars: 10,29%	Structure analysis (2) Sight reading (2) Fingering choices (5) Musical choices (1) Technical choices (1) Technical work (1) Performance stabilization (4) Work of interpretation (1)	1 bar or less: 50,00% 2 to 4 bars: 31,25% 5 to 14 bars: 12,50% 15 to 34 bars: 6,25%	Structure analysis (3) Sight reading (1) Piece overview without instrument (1) Fingering choices (2) Musical choices (2) Exact score reproduction (2) Performance stabilization (1) Work of interpretation (1)	1 bar or less: 54,17% 2 to 4 bars: 29,17% 5 to 14 bars: 16,67%	Structure analysis (8) Expression analysis (1) Sight reading (2) Piece overview without instrument (1) Exact score reproduction (6)	1 bar or less: 77,78% 2 to 4 bars: 11,11% 5 to 14 bars: 8,33% 15 to 34 bars: 2,78%	Structure analysis (4) Sight reading (3) Piece overview without instrument (1) Fingering choices (2) Technical choices (1) Ease in performance (1) Performance stabilization (3) Work of interpretation (1)
RB2	1 bar or less: 45,16% 2 to 4 bars: 51,61% 5 to 14 bars: 3,23%	Structure analysis (4) Sight reading (2) Fingering choices (10) Musical choices (2) Exact score reproduction (5) Technical work (6) Ease in performance (1) Tempo (expression) (1)	1 bar or less: 74,56% 2 to 4 bars: 25,44%	Structure analysis (6) Sight reading (2) Fingering choices (14) Musical choices (1) Exact score reproduction (4) Technical work (3) Artistic appropriation (1) Extra-musical support (2)	1 bar or less: 70,09% 2 to 4 bars: 25,23% 5 to 14 bars: 4,67%	Fingering choices (10) Musical choices (7) Exact score reproduction (2) Technical work (2) Performance stabilization (5) Work of interpretation (2)	1 bar or less: 36,07% 2 to 4 bars: 60,66% 5 to 14 bars: 1,64% 15 to 34 bars: 1,64%	Structure analysis (2) Sight reading (1) Fingering choices (1) Exact score reproduction (3) Technical work (1) Performance stabilization (1)	1 bar or less: 51,95% 2 to 4 bars: 42,86% 5 to 14 bars: 3,90% 15 to 34 bars: 1,30%	Sight reading (1) Fingering choices (5) Technical choices (1) Exact score reproduction (1) Technical work (1) Détachement par / à la partition (1) Run-through (2) Performance stabilization (1) Artistic appropriation (1) Tempo (expression) (2) Work of interpretation (1)	1 bar or less: 52,24% 2 to 4 bars: 32,84% 5 to 14 bars: 14,93%	Structure analysis (4) Expression analysis (2) Sight reading (1) Fingering choices (4) Musical choices (2) Exact score reproduction (5) Technical work (4) Ease in performance (2) Tempo (work) (1) Performance stabilization (2) Tempo (expression) (1) Work of interpretation (1)	1 bar or less: 56,67% 2 to 4 bars: 28,33% 5 to 14 bars: 15%	Structure analysis (1) Fingering choices (8) Musical choices (4) Technical choices (1) Performance stabilization (2) Tempo (expression) (1)	1 bar or less: 68,42% 2 to 4 bars: 18,42% 5 to 14 bars: 13,16%	Structure analysis (9) Sight reading (3) Fingering choices (8) Musical choices (1) Exact score reproduction (5) Technical work (3)	1 bar or less: 67,68% 2 to 4 bars: 28,28% 5 to 14 bars: 4,04%	Structure analysis (2) Fingering choices (8) Musical choices (1) Technical choices (1) Exact score reproduction (2) Performance stabilization (4) Tempo (expression) (1)
RB3	1 bar or less: 28,57% 2 to 4 bars: 42,86% 5 to 14 bars: 28,57%	Structure analysis (1) Sight reading (1) Expression development (2) Musical choices (2) Exact score reproduction (5) Tempo (work) (1) Tempo (expression) (3) Work of interpretation (1)	1 bar or less: 80% 2 to 4 bars: 20%	Structure analysis (1) Sight reading (1) Fingering choices (8) Musical choices (4) Technical work (1) Performance stabilization (1) Work of interpretation (1)	1 bar or less: 78,43% 2 to 4 bars: 17,65% 5 to 14 bars: 3,92%	Structure analysis (1) Expression analysis (1) Fingering choices (8) Musical choices (1) Exact score reproduction (2) Technical work (1) Performance stabilization (2)	1 bar or less: 45% 2 to 4 bars: 50% 5 to 14 bars: 5%	Expression analysis (1) Sight reading (1) Piece overview without instrument (2) Fingering choices (1) Exact score reproduction (3) Technical work (1) Performance stabilization (1) Tempo (expression) (1)	1 bar or less: 54,22% 2 to 4 bars: 32,53% 5 to 14 bars: 12,05% 15 to 34 bars: 1,20%	Fingering choices (2) Musical choices (1) Run-through (1) Performance stabilization (2) Tempo (expression) (1) Work of interpretation (1)	1 bar or less: 65,22% 2 to 4 bars: 32,17% 5 to 14 bars: 2,61%	Fingering choices (8) Musical choices (1) Technical choices (1) Technical work (6) Détachement par / à la partition (3) Memorization (1) Performance stabilization (3) Artistic appropriation (1)	1 bar or less: 14,29% 2 to 4 bars: 67,86% 5 to 14 bars: 14,29% 15 to 34 bars: 3,57%	Structure analysis (5) Fingering choices (2) Musical choices (4) Exact score reproduction (2) Technical work (1) Memorization (1) Performance stabilization (3) Extra-musical support (1) Work of interpretation (1)	1 bar or less: 62,67% 2 to 4 bars: 29,33% 5 to 14 bars: 8,00%	Structure analysis (5) Sight reading (3) Fingering choices (4) Exact score reproduction (5) Technical work (1) Ease in performance (2) Performance stabilization (3)	1 bar or less: 65,52% 2 to 4 bars: 10,34% 5 to 14 bars: 10,34% 15 to 34 bars: 13,79%	Structure analysis (2) Expression analysis (1) Fingering choices (2) Ease in performance (1) Run-through (2) Performance stabilization (1) Work of interpretation (1)
RB4	1 bar or less: 16,67% 2 to 4 bars: 77,78% 5 to 14 bars: 5,56%	Sight reading (2) Fingering choices (2) Musical choices (3) Exact score reproduction (2) Technical work (3) Ease in performance (3) Détachement par / à la partition (2) Run-through (4) Memorization (1) Tempo (expression) (4) Work of interpretation (1)	1 bar or less: 37,84% 2 to 4 bars: 62,16%	Sight reading (2) Expression development (1) Fingering choices (6) Technical choices (1) Exact score reproduction (1) Technical work (1) Détachement par / à la partition (1) Memorization (2) Extra-musical support (1)	1 bar or less: 57,41% 2 to 4 bars: 33,33% 5 to 14 bars: 9,26%	Structure analysis (1) Expression analysis (2) Musical choices (6) Exact score reproduction (1) Technical work (1) Memorization (1) Performance stabilization (1) Work of interpretation (1)	1 bar or less: 18,18% 2 to 4 bars: 63,64% 5 to 14 bars: 9,09% 15 to 34 bars: 9,09%	Structure analysis (3) Piece overview without instrument (3) Musical choices (1) Exact score reproduction (1)	1 bar or less: 50,00% 2 to 4 bars: 35,71% 5 to 14 bars: 12,50% 15 to 34 bars: 1,79%	Structure analysis (1) Musical choices (1) Ease in performance (1) Run-through (2) Performance stabilization (2) Extra-musical support (1) Tempo (expression) (1) Work of interpretation (4)	1 bar or less: 59,15% 2 to 4 bars: 36,62% 5 to 14 bars: 4,23%	Structure analysis (2) Fingering choices (5) Musical choices (3) Exact score reproduction (1) Technical work (2) Performance stabilization (2)	1 bar or less: 32,84% 2 to 4 bars: 67,16%	Structure analysis (2) Fingering choices (2) Musical choices (1) Technical choices (1) Performance stabilization (2) Work of interpretation (1)	1 bar or less: 51,35% 2 to 4 bars: 21,62% 5 to 14 bars: 27,03%	Structure analysis (1) Fingering choices (1) Musical choices (3) Exact score reproduction (2) Technical work (1)	1 bar or less: 63,89% 2 to 4 bars: 31,94% 5 to 14 bars: 1,39% 15 to 34 bars: 2,78%	Structure analysis (2) Fingering choices (7) Exact score reproduction (2) Technical work (2) Run-through (1) Performance stabilization (1)
RB5	5 to 14 bars: 100%	Musical choices (1) Run-through (1) Work of interpretation (2)	1 bar or less: 67,53% 2 to 4 bars: 25,97% 5 to 14 bars: 5,19% 15 to 34 bars: 1,3%	Structure analysis (1) Sight reading (2) Fingering choices (10) Musical choices (2) Exact score reproduction (1) Technical work (2) Memorization (1) Performance stabilization (2) Artistic appropriation (1) Extra-musical support (2) Work of interpretation (2)	1 bar or less: 57,41% 2 to 4 bars: 30,95% 5 to 14 bars: 11,9%	Structure analysis (1) Expression development (1) Fingering choices (2) Musical choices (5) Technical work (1) Performance stabilization (3)	1 bar or less: 48,98% 2 to 4 bars: 42,86% 5 to 14 bars: 8,16%	Structure analysis (7) Expression analysis (1) Fingering choices (2) Musical choices (4) Exact score reproduction (3) Technical work (1) Performance stabilization (1) Artistic appropriation (1) Work of interpretation (1)	1 bar or less: 56,52% 2 to 4 bars: 28,26% 5 to 14 bars: 10,87% 15 to 34 bars: 4,35%	Structure analysis (1) Sight reading (1) Fingering choices (2) Technical work (1) Run-through (1) Memorization (2) Performance stabilization (2) Work of interpretation (2)	1 bar or less: 65,96% 2 to 4 bars: 27,66% 5 to 14 bars: 6,38%	Structure analysis (2) Fingering choices (1) Musical choices (3) Technical work (2) Ease in performance (1) Performance stabilization (2)	1 bar or less: 45,45% 2 to 4 bars: 50,65% 5 to 14 bars: 2,60% 15 to 34 bars: 1,30%	Structure analysis (2) Fingering choices (1) Technical work (3) Run-through (1) Memorization (1) Performance stabilization (3) Work of interpretation (1)	1 bar or less: 74,32% 2 to 4 bars: 24,32% 5 to 14 bars: 1,35%	Structure analysis (2) Fingering choices (3) Musical choices (1) Exact score reproduction (3) Technical work (3) Performance stabilization (3) Artistic appropriation (1)	1 bar or less: 63,27% 2 to 4 bars: 30,61% 5 to 14 bars: 4,08% Entire score (35 bars): 2,04%	Structure analysis (2) Musical choices (1) Technical choices (1) Technical work (3) Run-through (3) Performance stabilization (1) Tempo (expression) (3)
RB6	1 bar or less: 7,69% 2 to 4 bars: 69,23% 5 to 14 bars: 23,08%	Ease in performance (1) Détachement par / à la partition (3) Memorization (4) Artistic appropriation (1) Tempo (expression) (1) Work of interpretation (1)	1 bar or less: 62,79% 2 to 4 bars: 23,26% 5 to 14 bars: 11,63% 15 to 34 bars: 2,33%	Structure analysis (2) Expression development (1) Fingering choices (3) Exact score reproduction (4) Technical work (6) Run-through (2) Performance stabilization (1) Artistic appropriation (1) Extra-musical support (2) Tempo (1) Work of interpretation (1)	1 bar or less: 76,47% 2 to 4 bars: 13,24% 5 to 14 bars: 10,29%	Structure analysis (1) Piece overview without instrument (1) Fingering choices (4) Musical choices (2) Exact score reproduction (2) Technical work (1) Performance stabilization (2) Extra-musical support (2) Work of interpretation (2)	1 bar or less: 77,46% 2 to 4 bars: 21,13% 5 to 14 bars: 1,41%	Structure analysis (2) Fingering choices (4) Technical choices (2) Exact score reproduction (3) Technical work (5) Performance stabilization (2)	1 bar or less: 46,94% 2 to 4 bars: 36,73% 5 to 14 bars: 12,24% 15 to 34 bars: 4,08%	Musical choices (2) Run-through (1) Memorization (1) Performance stabilization (3) Work of interpretation (3)	1 bar or less: 78,50% 2 to 4 bars: 18,69% 5 to 14 bars: 2,80%	Structure analysis (2) Fingering choices (2) Musical choices (3) Technical choices (6) Technical work (2) Détachement par / à la partition (1) Memorization (1) Performance stabilization (2)	1 bar or less: 14% 2 to 4 bars: 80% 5 to 14 bars: 6%	Technical choices (2) Technical work (4) Run-through (1)	1 bar or less: 55,81% 2 to 4 bars: 30,23% 5 to 14 bars: 13,95%	Structure analysis (1) Fingering choices (2) Exact score reproduction (4) Ease in performance (1) Performance stabilization (1) Artistic appropriation (1)
RB7	1 bar or less: 9,09% 2 to 4 bars: 45,45% 5 to 14 bars: 45,45%	Détachement par / à la partition (3) Memorization (4)	1 bar or less: 39,29% 2 to 4 bars: 50% 5 to 14 bars: 7,14% Entire score (35 bars): 3,57%	Structure analysis (1) Fingering choices (2) Musical choices (2) Exact score reproduction (2) Technical work (3) Ease in performance (2) Détachement par / à la partition (1) Run-through (1) Extra-musical support (1) Work of interpretation (1)	1 bar or less: 68,89% 2 to 4 bars: 22,22% 5 to 14 bars: 6,67% 15 to 34 bars: 2,22%	Sight reading (2) Musical choices (1) Technical choices (1) Exact score reproduction (1) Technical work (2) Run-through (1) Performance stabilization (2) Tempo (1) Work of interpretation (1)	1 bar or less: 45,31% 2 to 4 bars: 54,69%	Structure analysis (1) Fingering choices (3) Musical choices (1) Exact score reproduction (3) Technical work (3) Performance stabilization (4)	1 bar or less: 17,65% 2 to 4 bars: 58,82% 5 to 14 bars: 20,59% 15 to 34 bars: 2,94%	Ease in performance (2) Run-through (4) Tempo (expression) (2) Work of interpretation (1)	1 bar or less: 8,57% 2 to 4 bars: 51,43% 5 to 14 bars: 31,43% 15 to 34 bars: 8,57%	Structure analysis (3) Expression development (1) Musical choices (3) Artistic appropriation (1) Extra-musical support (1) Tempo (expression) (1) Work of interpretation (2)	1 bar or less: 43,18% 2 to 4 bars: 43,18% 5 to 14 bars: 11,36% 15 to 34 bars: 2,27%	Fingering choices (5) Exact score reproduction (1) Technical work (2) Run-through (1) Tempo (expression) (2)	1 bar or less: 41,18% 2 to 4 bars: 55,88% 15 to 34 bars: 2,94%	Exact score reproduction (2) Technical work (2) Tempo (work) (1) Run-through (1) Extra-musical support (1)
RB8	2 to 4 bars: 25% 5 to 14 bars: 25% 15 to 34 bars: 25% Entire score (35 bars): 25%	Ease in performance (1) Détachement par / à la partition (5) Run-through (1) Memorization (3) Work of interpretation (3)	Entire score (35 bars): 100%	Musical choices (2) Exact score reproduction (1) Technical work (1) Ease in performance (2) Run-through (3)	1 bar or less: 64,29% 2 to 4 bars: 28,57% 5 to 14 bars: 6,12% 15 to 34 bars: 1,02%	Fingering choices (7) Musical choices (1) Technical work (1) Performance stabilization (1)	1 bar or less: 59,04% 2 to 4 bars: 40,96%	Fingering choices (4) Exact score reproduction (1) Technical work (2) Performance stabilization (1) Work of interpretation (1)	1 bar or less: 38,64% 2 to 4 bars: 47,73% 5 to 14 bars: 6,82% 15 to 34 bars: 6,82%	Structure analysis (2) Sight reading (2) Musical choices (5) Exact score reproduction (1) Memorization (1) Performance stabilization (1) Tempo (expression) (1) Work of interpretation (4)	1 bar or less: 55,88% 2 to 4 bars: 39,71% 5 to 14 bars: 2,94% 15 to 34 bars: 1,47%	Structure analysis (2) Fingering choices (3) Exact score reproduction (1) Technical work (5) Memorization (2) Performance stabilization (3) Artistic appropriation (1)	1 bar or less: 48,39% 2 to 4 bars: 38,71% 5 to 14 bars: 12,90%	Structure analysis (2) Expression development (1) Fingering choices (6) Musical choices (4) Ease in performance (1) Run-through (1) Work of interpretation (1)	1 bar or less: 22,73% 2 to 4 bars: 54,55% 5 to 14 bars: 9,09% 15 to 34 bars: 13,64%	Expression development (1) Exact score reproduction (3) Technical work (1) Tempo (work) (2) Ease in performance (1) Tempo (expression) (1)
RB9	2 to 4 bars: 100%	Musical choices (1) Détachement par / à la partition (1) Memorization (2) Work of interpretation (1)	1 bar or less: 53,85% 2 to 4 bars: 15,38% 5 to 14 bars: 15,38% Entire score (35 bars): 15,38 %	Musical choices (1) Technical work (2) Run-through (3)	1 bar or less: 66,67% 2 to 4 bars: 12,5% 5 to 14 bars: 16,67% 15 to 34 bars: 4,17%	Structure analysis (1) Exact score reproduction (1) Run-through (3) Artistic appropriation (3) Tempo (2) Work of interpretation (2)	1 bar or less: 74,67% 2 to 4 bars: 24% 5 to 14 bars: 1,33%	Structure analysis (1) Fingering choices (5) Technical work (3) Performance stabilization (2)	1 bar or less: 42,31% 2 to 4 bars: 38,46% 5 to 14 bars: 15,38% 15 to 34 bars: 3,85%	Fingering choices (2) Musical choices (3) Technical work (2) Run-through (2) Work of interpretation (1)	1 bar or less: 40,48% 2 to 4 bars: 54,76% 5 to 14 bars: 4,76%	Structure analysis (2) Fingering choices (6) Musical choices (4) Exact score reproduction (2) Technical work (1) Performance stabilization (2) Tempo (expression) (1) Work of interpretation (2)	1 bar or less: 56,90% 2 to 4 bars: 40,51% 5 to 14 bars: 1,72% Entire score (35 bars): 0,86%	Fingering choices (3) Musical choices (1) Technical work (1) Run-through (1) Performance stabilization (3)	1 bar or less: 54,84% 2 to 4 bars: 22,58% 5 to 14 bars: 16,13% 15 to 34 bars: 6,45%	Structure analysis (2) Sight reading (2) Fingering choices (1) Exact score reproduction (6) Performance stabilization (2) Work of interpretation (1)
RB10	1 bar or less: 25% 2 to 4 bars: 37,5% 5 to 14 bars: 37,5%	Structure analysis (2) Musical choices (1) Exact score reproduction (1) Technical work (3) Détachement par / à la partition (1) Memorization (6)	1 bar or less: 50% Entire score (35 bars): 50%	Exact score reproduction (2) Technical work (1) Run-through (3) Performance stabilization (1) Artistic appropriation (2) Extra-musical support (2)	1 bar or less: 54,93% 2 to 4 bars: 35,21% 5 to 14 bars: 7,04% 15 to 34 bars: 1,41% Entire score (35 bars): 1,41%	Fingering choices (2) Musical choices (3) Technical work (4) Run-through (3) Performance stabilization (2) Work of interpretation (1)	1 bar or less: 85,37% 2 to 4 bars: 14,63%	Fingering choices (2) Exact score reproduction (2) Technical work (2) Ease in performance (1) Run-through (2) Performance stabilization (2) Tempo (expression) (1)	1 bar or less: 59,38% 2 to 4 bars: 26,56% 5 to 14 bars: 14,06%	Structure analysis (1) Fingering choices (1) Musical choices (7) Run-through (1) Performance stabilization (1) Work of interpretation (3)	1 bar or less: 48,10% 2 to 4 bars: 41,77% 5 to 14 bars: 8,86% 15 to 34 bars: 1,27%	Expression development (1) Fingering choices (3) Musical choices (2) Technical choices (2) Exact score reproduction (1) Technical work (3) Ease in performance (1) Memorization (2) Performance stabilization (2) Tempo (expression) (1) Work of interpretation (1)			1 bar or less: 53,45% 2 to 4 bars: 34,48% 5 to 14 bars: 10,34% 15 to 34 bars: 1,72%	Structure analysis (2) Fingering choices (1) Exact score reproduction (9) Run-through (1) Performance stabilization (2) Work of interpretation (1)
RB11	2 to 4 bars: 50% 5 to 14 bars: 50%	Fingering choices (1) Musical choices (1) Technical work (3) Détachement par / à la partition (3) Memorization (3) Work of interpretation (2)					1 bar or less: 39,66% 2 to 4 bars: 53,45% 5 to 14 bars: 5,17% 15 to 34 bars: 1,72%	Structure analysis (5) Piece overview without instrument (1) Expression development (3) Fingering choices (3) Musical choices (4) Performance stabilization (1)	1 bar or less: 33,33% 2 to 4 bars: 50,00% 5 to 14 bars: 6,67% 15 to 34 bars: 6,67% Entire score (35 bars): 3,33%	Run-through (1) Performance stabilization (2)	1 bar or less: 37,84% 2 to 4 bars: 40,54% 5 to 14 bars: 18,92% 15 to 34 bars: 2,70%	Musical choices (1) Exact score reproduction (1) Technical work (3) Ease in performance (1) Run-through (1) Extra-musical support (2) Tempo (expression) (5) Work of interpretation (2)			1 bar or less: 47,37% 2 to 4 bars: 49,12% 5 to 14 bars: 3,51%	Structure analysis (3) Fingering choices (1) Exact score reproduction (3) Tempo (work) (1) Performance stabilization (2) Work of interpretation (2)
RB12	RIEN ?	Technical work (1) Memorization (1) Work of interpretation (1)					1 bar or less: 21,88% 2 to 4 bars: 62,50% 5 to 14 bars: 9,38% 15 to 34 bars: 6,25%	Structure analysis (3) Piece overview without instrument (2) Expression development (2) Musical choices (1) Technical choices (1) Exact score reproduction (2) Technical work (2) Extra-musical support (2)			1 bar or less: 32,43% 2 to 4 bars: 35,14% 5 to 14 bars: 21,62% 15 to 34 bars: 10,81%	Structure analysis (1) Sight reading (1) Piece overview without instrument (1) Expression development (1) Fingering choices (1) Exact score reproduction (4) Run-through (1) Artistic appropriation (1) Extra-musical support (4) Tempo (expression) (5) Work of interpretation (6)			1 bar or less: 62,90% 2 to 4 bars: 27,42% 5 to 14 bars: 8,06% 15 to 34 bars: 1,61%	Structure analysis (1) Exact score reproduction (3) Technical work (2) Tempo (work) 2) Performance stabilization (2) Work of interpretation (2)
RB13	2 to 4 bars: 33,33% Entire score (35 bars): 66,67%	Structure analysis (3) Musical choices (1) Ease in performance (4) Run-through (4) Artistic appropriation (3)					1 bar or less: 21,05% 2 to 4 bars: 52,53% 5 to 14 bars: 26,32%	Structure analysis (2) Exact score reproduction (1) Technical work (1) Run-through (1) Extra-musical support (3) Work of interpretation (4)			1 bar or less: 14,63% 2 to 4 bars: 48,78% 5 to 14 bars: 36,59%	Structure analysis (1) Fingering choices (1) Musical choices (2) Exact score reproduction (1) Artistic appropriation (1) Extra-musical support (1) Tempo (expression) (1) Work of interpretation (1)			1 bar or less: 22,73% 2 to 4 bars: 45,45% 5 to 14 bars: 22,73% 15 to 34 bars: 9,09%	Structure analysis (4) Fingering choices (4) Musical choices (1) Exact score reproduction (7) Tempo (work) (1) Extra-musical support (13) Work of interpretation (3
RB14	Entire score (35 bars):100%	Exact score reproduction (1) Technical work (1) Run-through (6) Tempo (expression) (1) Work of interpretation (1)					1 bar or less: 24,39% 2 to 4 bars: 75,61%	Technical work (3) Run-through (1) Performance stabilization (3)			1 bar or less: 33,33% 2 to 4 bars: 55,56% 5 to 14 bars: 9,26% 15 to 34 bars: 1,85%	Structure analysis (2) Fingering choices (3) Musical choices (2) Technical work (2) Ease in performance (1) Work of interpretation (1)			1 bar or less: 50% 2 to 4 bars: 22,22% 5 to 14 bars: 27,78%	Performance stabilization (1)
RB15	1 bar or less: 50% 5 to 14 bars: 16,67% Entire score (35 bars): 33,33%	Structure analysis (1) Technical work (4) Ease in performance (1) Run-through (2) Memorization (2) Artistic appropriation (1) Work of interpretation (1)					1 bar or less: 34,48% 2 to 4 bars: 63,79% 5 to 14 bars: 1,72%	Fingering choices (4) Exact score reproduction (1) Technical work (5) Memorization (3) Performance stabilization (2)			1 bar or less: 53,33% 2 to 4 bars: 37,33% 5 to 14 bars: 9,33%	Expression development (1) Fingering choices (2) Musical choices (1) Technical work (3) Performance stabilization (1)			1 bar or less: 64,52% 2 to 4 bars: 27,42% 5 to 14 bars: 8,06%	Structure analysis (15) Fingering choices (1) Exact score reproduction (2) Technical work (1) Performance stabilization (2) Work of interpretation (1)
RB16							1 bar or less: 56% 2 to 4 bars: 34% 5 to 14 bars: 6% 15 to 34 bars: 4%	Structure analysis (1) Exact score reproduction (3) Technical work (1) Memorization (1) Performance stabilization (2) Extra-musical support (1) Work of interpretation (3)			1 bar or less: 7,41% 2 to 4 bars: 55,56% 5 to 14 bars: 29,63% 15 to 34 bars: 7,41%	Structure analysis (1) Fingering choices (1) Exact score reproduction (2) Tempo (work) (1) Artistic appropriation (2) Tempo (expression) (2)			1 bar or less: 37,50% 2 to 4 bars: 50,00% 5 to 14 bars: 12,50%	Structure analysis (1) Exact score reproduction (1) Technical work (4)
RB17							1 bar or less: 42,86% 2 to 4 bars: 50% 5 to 14 bars: 7,14%	Piece overview without instrument (1) Exact score reproduction (3) Run-through (2) Performance stabilization (2) Tempo (expression) (2) Work of interpretation (2)			1 bar or less: 58,00% 2 to 4 bars: 30% 5 to 14 bars: 6% 15 to 34 bars: 6%	Structure analysis (2) Musical choices (1) Technical choices (1) Technical work (1) Run-through (1) Performance stabilization (2) Artistic appropriation (2) Work of interpretation (2)			1 bar or less: 6,25% 2 to 4 bars: 43,75% 5 to 14 bars: 18,75% 15 to 34 bars: 31,25%	Exact score reproduction (3) Run-through (4)
RB18							1 bar or less: 68,93% 2 to 4 bars: 30,10% 5 to 14 bars: 0,97%	Sight reading (1) Fingering choices (3) Technical choices (1) Exact score reproduction (1) Technical work (2) Performance stabilization (4)			1 bar or less: 9,52% 2 to 4 bars: 59,52% 5 to 14 bars: 26,19% 15 to 34 bars: 4,76%	Structure analysis (1) Musical choices (3) Technical choices (1) Artistic appropriation (2) Tempo (expression) (1)			1 bar or less: 52,94% 2 to 4 bars: 17,65% 5 to 14 bars: 11,76% 15 to 34 bars: 17,65%	Structure analysis (1) Musical choices (1) Technical work (1) Tempo (work) (1) Run-through (2) Tempo (expression) (1) Work of interpretation (1)
RB19							1 bar or less: 9,09% 2 to 4 bars: 72,73% 15 to 34 bars: 18,38%	Technical choices (2) Technical work (2) Work of interpretation (1)			1 bar or less: 21,74% 2 to 4 bars: 54,35% 5 to 14 bars: 19,57% 15 to 34 bars: 4,35%	Structure analysis (1) Fingering choices (1) Musical choices (5) Technical choices (1) Technical work (3) Run-through (1) Artistic appropriation (1) Extra-musical support (3) Work of interpretation (1)			1 bar or less: 9,09% 2 to 4 bars: 45,45% 5 to 14 bars: 18,18% 15 to 34 bars: 27,27%	Structure analysis (1) Musical choices (2) Exact score reproduction (1) Technical work (1) Ease in performance (1) Extra-musical support (1) Tempo (expression) (1)
RB20							1 bar or less: 81,82% 2 to 4 bars: 11,36% 5 to 14 bars: 4,55% 15 to 34 bars: 2,27%	Performance stabilization (2) Work of interpretation (1)			1 bar or less: 21,74% 2 to 4 bars: 50% 5 to 14 bars: 19,57% 15 to 34 bars: 8,70%	Fingering choices (2) Technical work (5) Ease in performance (1) Tempo (work) (1) Tempo (expression) (1) Work of interpretation (2)			1 bar or less: 12,50% 2 to 4 bars: 50,00% 5 to 14 bars: 25,00% 15 to 34 bars: 12,50%	Performance stabilization (1) Work of interpretation (1)
RB21							1 bar or less: 66,67% 2 to 4 bars: 28,07% 5 to 14 bars: 3,51% 15 to 34 bars: 1,75%	Structure analysis (1) Piece overview without instrument (1) Technical choices (1) Technical work (1) Performance stabilization (2) Extra-musical support (2) Work of interpretation (1)			1 bar or less: 42,17% 2 to 4 bars: 48,19% 5 to 14 bars: 7,23% 15 to 34 bars: 1,20% Entire score (35 bars): 1,20%	Structure analysis (1) Fingering choices (2) Technical choices (1) Technical work (5) Ease in performance (1) Run-through (1) Performance stabilization (3) Work of interpretation (1)			1 bar or less: 18,18% 2 to 4 bars: 36,36% 5 to 14 bars: 9,09% 15 to 34 bars: 18,18% Entire score (35 bars): 18,18%	Structure analysis (3) Run-through (3)
RB22							1 bar or less: 65% 2 to 4 bars: 30% 5 to 14 bars: 5%	Technical choices (1) Technical work (1) Run-through (1) Performance stabilization (5)			1 bar or less: 63,54% 2 to 4 bars: 30,21% 5 to 14 bars: 6,25%	Fingering choices (4) Musical choices (1) Technical choices (1) Technical work (3) Ease in performance (1) Performance stabilization (2) Artistic appropriation (1)			1 bar or less: 37,50% 2 to 4 bars: 29,17% 5 to 14 bars: 20,83% 15 to 34 bars: 4,17% Entire score (35 bars): 8,33%	Structure analysis (2) Expression development (1) Run-through (3) Tempo (expression) (1) Work of interpretation (1)
RB23							2 to 4 bars: 100%	Piece overview without instrument (1) Run-through (2) Extra-musical support (1)			1 bar or less: 46,94% 2 to 4 bars: 45,92% 5 to 14 bars: 7,14%	Fingering choices (2) Technical work (1) Artistic appropriation (1)
RB24							1 bar or less: 70,42% 2 to 4 bars: 25,35% 5 to 14 bars: 4,23%	Musical choices (3) Technical choices (2) Technical work (1) Run-through (1) Performance stabilization (5) Work of interpretation (2)			1 bar or less: 32,97% 2 to 4 bars: 59,34% 5 to 14 bars: 6,59% 15 to 34 bars: 1,10%	Work of interpretation (1)
RB25							1 bar or less: 76,47% 2 to 4 bars: 12,94% 5 to 14 bars: 10,59%	Musical choices (5) Technical choices (2) Performance stabilization (4) Artistic appropriation (1) Work of interpretation (3)
RB26							1 bar or less: 51,35% 2 to 4 bars: 32,43% 5 to 14 bars: 16,22%	Structure analysis (1) Musical choices (2) Technical choices (1) Exact score reproduction (1) Run-through (1) Performance stabilization (2) Artistic appropriation (1) Work of interpretation (2)
RB27							1 bar or less: 28,57% 2 to 4 bars: 33,33% 5 to 14 bars: 38,10%	Piece overview without instrument (1) Détachement par / à la partition (2) Memorization (2) Performance stabilization (1) Work of interpretation (2)
RB28							1 bar or less: 37,50% 2 to 4 bars: 50,00% 5 to 14 bars: 12,50%	Détachement par / à la partition (3)
RB29							1 bar or less: 50,00% 2 to 4 bars: 35,71% 5 to 14 bars: 14,29%	Structure analysis (1) Musical choices (2) Run-through (1) Memorization (3) Tempo (expression) (1) Work of interpretation (1)
RB30							1 bar or less: 56,10% 2 to 4 bars: 31,71% 5 to 14 bars: 9,76% Entire score (35 bars): 2,44%	Structure analysis (1) Technical work (3) Run-through (1) Performance stabilization (1) Extra-musical support (1) Work of interpretation (1)
