# Supplementary material for: Creative Processes in the Shaping of a Musical Interpretation: A Study of Nine Professional Musicians
Source: Front Psychol. 2018 May 8;9:665. doi: 10.3389/fpsyg.2018.00665 (PMC5952184; doi:10.3389/fpsyg.2018.00665)
Supplement: Supplementary file 2 [file Data_Sheet_2.XLSX]

## Sheet: Data
	Worksteps	Scouting it out						Section by Section												Gray Stage														Maintenance
S1	Rehearsal blocks	1 R1						2 R1				3 R1				4 R2				5 R3		6 R3		7 R3		8 R4	9 R4	10 R5		11 R5		12 R6		13 R7		14 R8	15 R8
	AA. Elements	0						1				4				5				2		3		0		3	1	0		2		1		3		2	2
S2	Rehearsal blocks	1 R1			2 R1			3 R1				4 R1				5 R2				6 R2					7 R3				8 R3					9 R4			10 R4
	AA. Elements	1			3			1				1				5				5					2				0					0			2
S3	Rehearsal blocks	1 R1						2 R1			3 R1		4 R1		5 R1		6 R1			7 R2				8 R2			9 R2			10 R2
	AA. Elements	0						2			0		1		0		4			2				0			7			1
S4	Rehearsal blocks	1 R1		2 R1	3 R1	4 R2	5 R5	6 R3		7 R3		8 R3		9 R3	10 R4	11 R4		12 R4		13 R4	14 R5	15 R5	16 R5	17 R5	18 R6	19 R6	20 R7	21 R7	22 R7	23 R7	24 R8	25 R8	26 R8	27 R8		28 R8	29 R9	30 R)
	AA. Elements	0		0	1	0	2	0		0		1		0	1	0		2		7	0	0	4	4	0	1	1	3	0	1	2	4	3	2		0	2	2
S5	Rehearsal blocks	1 R1			2 R1			3 R1						4 R1						5 R2			6 R2		7 R2		8 R3		9 R3		10 R3			11 R4
	AA. Elements	0			4			2						6						2			3		3		5		1		3			0
S6	Rehearsal blocks	1 R1		2 R1		3 R1		4 R2		5 R2		6 R2		7 R2	8 R3	9 R3		10 R3		11 R3		12 R3		13 R4	14 R4	15 R4	16 R4	17 R4	18 R5	19 R5		20 R5		21 R6	22 R6	23 R6	24 R6	25 R6
	AA. Elements	1		2		1		0		0		0		5	1	3		2		9		16		4	1	0	4	4	3	5		3		1	1	1	1	2
S7	Rehearsal blocks	1 R1						2 R1			3 R2			4 R2			5 R2			6 R3					7 R3				8 R4					9 R4
	AA. Elements	1						1			2			1			1			0					2				1					0
S8	Rehearsal blocks	1 R1		2 R1	3 R1	4 R1		5 R1	6 R)	7 R2	8 R2	9 R2	10 R)	11 R3	12 R3	13 R3	14 R4	15 R4	16 R4	17 R5					18 R5				19 R5					20 R6		21 R6	22 R6
	AA. Elements	0		0	0	0		1	1	1	1	1	1	2	2	4	0	1	0	0					2				2					1		0	1
S9	Rehearsal blocks	1 R1						2 R1			3 R1			4 R2			5 R2			5 R3
	AA. Elements	1						1			1			0			3			No videotaped. Results based on reflexive questionnaire
